# Supplementary material for: Tailoring vapor film beneath a Leidenfrost drop
Source: Nat Commun. 2023 May 8;14:2646. doi: 10.1038/s41467-023-38366-z (PMC10167315; doi:10.1038/s41467-023-38366-z)
Supplement: Supplementary file 15 — Source Data [file 41467_2023_38366_MOESM15_ESM.xlsx]

## Sheet: Fig. 1e
Fig. 1e
t	W	X
1	6.0678	0
2	6.0678	-0.01695
3	6.05085	-0.02542
4	6.01695	-0.02542
5	5.94915	-0.02542
6	5.84746	-0.04237
7	5.71186	-0.04237
8	5.57627	-0.04237
9	5.40678	-0.04237
10	5.23729	-0.02542
11	5.0678	-0.02542
12	4.89831	-0.02542
13	4.74576	-0.01695
14	4.57627	-0.01695
15	4.44068	-0.01695
16	4.28814	-0.00847
17	4.15254	0.00847
18	4.01695	-0.00847
19	3.9322	-0.01695
20	3.83051	-0.0339
21	3.88136	-0.00847
22	4.01695	0.02542
23	4.22034	0.02542
24	4.42373	0.02542
25	4.61017	0.0339
26	4.79661	0.02542
27	4.9661	0.02542
28	5.13559	0.02542
29	5.28814	0.0339
30	5.45763	0.0339
31	5.59322	0.0339
32	5.71186	0.02542
33	5.83051	0.01695
34	5.9322	0.01695
35	6.01695	0.00847
36	6.08475	0.00847
37	6.13559	0
38	6.15254	-0.00847
39	6.13559	-0.01695
40	6.10169	-0.0339
41	6.05085	-0.04237
42	5.9661	-0.05085
43	5.84746	-0.04237
44	5.71186	-0.04237
45	5.57627	-0.04237
46	5.40678	-0.04237
47	5.25424	-0.05085
48	5.0678	-0.04237
49	4.89831	-0.04237
50	4.71186	-0.0339
51	4.54237	-0.0339
52	4.40678	-0.0339
53	4.23729	-0.0339
54	4.10169	-0.0339
55	3.9661	-0.05085
56	3.88136	-0.04237
57	3.86441	-0.0339
58	4	-0.01695
59	4.16949	-0.01695
60	4.33898	-0.0339
61	4.54237	-0.0339
62	4.69492	-0.02542
63	4.89831	-0.02542
64	5.05085	-0.01695
65	5.22034	-0.01695
66	5.37288	-0.00847
67	5.50847	-0.00847
68	5.64407	0.00847
69	5.77966	0.00847
70	5.88136	0.00847
71	5.98305	0.00847
72	6.05085	0.00847
73	6.10169	0
74	6.13559	-0.01695
75	6.13559	-0.01695
76	6.11864	-0.02542
77	6.0678	-0.0339
78	5.98305	-0.04237
79	5.88136	-0.04237
80	5.77966	-0.05932
81	5.64407	-0.05932
82	5.49153	-0.0678
83	5.30508	-0.07627
84	5.13559	-0.09322
85	4.94915	-0.10169
86	4.76271	-0.11017
87	4.59322	-0.11017
88	4.42373	-0.12712
89	4.27119	-0.11864
90	4.11864	-0.11017
91	4	-0.10169
92	3.88136	-0.11017
93	3.81356	-0.09322
94	3.84746	-0.05932
95	3.9661	-0.05085
96	4.16949	-0.05085
97	4.35593	-0.05932
98	4.54237	-0.0678
99	4.72881	-0.07627
100	4.89831	-0.09322
101	5.0678	-0.09322
102	5.22034	-0.08475
103	5.35593	-0.08475
104	5.49153	-0.08475
105	5.64407	-0.09322
106	5.77966	-0.09322
107	5.88136	-0.09322
108	5.9661	-0.10169
109	6.0339	-0.10169
110	6.08475	-0.11017
111	6.10169	-0.11864
112	6.08475	-0.12712
113	6.05085	-0.12712
114	6	-0.13559
115	5.9322	-0.13559
116	5.83051	-0.15254
117	5.71186	-0.14407
118	5.57627	-0.14407
119	5.42373	-0.15254
120	5.23729	-0.16102
121	5.0678	-0.17797
122	4.89831	-0.17797
123	4.74576	-0.18644
124	4.57627	-0.18644
125	4.40678	-0.20339
126	4.22034	-0.21186
127	4.0678	-0.20339
128	3.94915	-0.19492
129	3.86441	-0.18644
130	3.84746	-0.17797
131	3.9322	-0.15254
132	4.05085	-0.14407
133	4.23729	-0.15254
134	4.42373	-0.16102
135	4.59322	-0.16102
136	4.77966	-0.16949
137	4.94915	-0.16949
138	5.10169	-0.17797
139	5.27119	-0.17797
140	5.42373	-0.18644
141	5.59322	-0.18644
142	5.72881	-0.18644
143	5.84746	-0.17797
144	5.94915	-0.17797
145	6.01695	-0.17797
146	6.0678	-0.18644
147	6.10169	-0.18644
148	6.10169	-0.18644
149	6.08475	-0.17797
150	6.05085	-0.17797
151	5.98305	-0.17797
152	5.89831	-0.16949
153	5.79661	-0.16949
154	5.66102	-0.18644
155	5.49153	-0.18644
156	5.33898	-0.19492
157	5.16949	-0.21186
158	5	-0.21186
159	4.83051	-0.22881
160	4.64407	-0.23729
161	4.47458	-0.23729
162	4.30508	-0.25424
163	4.16949	-0.25424
164	4.01695	-0.24576
165	3.9322	-0.23729
166	3.86441	-0.22034
167	3.91525	-0.17797
168	4.0339	-0.15254
169	4.23729	-0.16949
170	4.42373	-0.17797
171	4.61017	-0.18644
172	4.77966	-0.20339
173	4.94915	-0.20339
174	5.10169	-0.21186
175	5.23729	-0.21186
176	5.38983	-0.22034
177	5.54237	-0.21186
178	5.66102	-0.22034
179	5.77966	-0.21186
180	5.88136	-0.21186
181	6	-0.20339
182	6.05085	-0.19492
183	6.10169	-0.18644
184	6.11864	-0.17797
185	6.10169	-0.16949
186	6.0678	-0.16949
187	6	-0.15254
188	5.89831	-0.15254
189	5.76271	-0.16949
190	5.62712	-0.16949
191	5.45763	-0.18644
192	5.30508	-0.19492
193	5.10169	-0.21186
194	4.9322	-0.22881
195	4.74576	-0.23729
196	4.54237	-0.25424
197	4.38983	-0.26271
198	4.20339	-0.27119
199	4.08475	-0.26271
200	3.9661	-0.25424

## Sheet: Fig. 2b
Fig. 2b
t	ω
1	0
2	0
3	0
4	0
5	0
6	0
7	0
8	0
9	0
10	0
11	0
12	0
13	0
14	0
15	0
16	450
17	600
18	610.17
19	620.69
20	620.69
21	631.58
22	631.58
23	642.86
24	642.86
25	654.55
26	666.67
27	666.67
28	692.31
29	679.25
30	705.88
31	720
32	720
33	750
34	750
35	734.69
36	750
37	765.96
38	765.96
39	782.61
40	782.61
41	782.61
42	792.95
43	800
44	818.18
45	818.18
46	837.21
47	825.69
48	857.14
49	878.05
50	878.05
51	878.05
52	900
53	900
54	913.71
55	923.08
56	900
57	923.08
58	947.37
59	947.37
60	972.97
61	983.61
62	972.97
63	1000
64	1000
65	1011.24
66	1028.57
67	1046.51
68	1058.82
69	1058.82
70	1077.84
71	1090.91
72	1125
73	1111.11
74	1125
75	1161.29
76	1184.21
77	1200
78	1241.38
79	1267.61
80	1285.71
81	1313.87
82	1333.33
83	1333.33
84	1363.64
85	1384.62
86	1384.62
87	1406.25
88	1428.57
89	1475.41
90	1500
91	0
92	0
93	0
94	0
95	0
96	0
97	0
98	0
99	0
100	0
101	0

## Sheet: Fig. 2e
Fig. 2e
t	Weight
1	0.743
2	0.867
3	0.991
4	1.115
5	30.731
6	53.779
7	95.663
8	88.724
9	90.954
10	88.352
11	89.467
12	90.83
13	95.291
14	92.193
15	95.787
16	93.432
17	98.265
18	94.3
19	98.141
20	95.291
21	103.234
22	99.398
23	101.133
24	95.787
25	96.283
26	94.3
27	98.513
28	95.911
29	98.513
30	97.274
31	97.646
32	94.3
33	96.283
34	91.822
35	93.68
36	92.689
37	89.715
38	90.087
39	89.963
40	86.493
41	80.545
42	83.024
43	83.024
44	80.421
45	81.165
46	78.439
47	78.81
48	78.81
49	79.058
50	75.341
51	75.836
52	74.473
53	73.73
54	71.623
55	70.136
56	69.641
57	68.401
58	66.419
59	66.543
60	61.71
61	60.843
62	61.586
63	60.099
64	59.48
65	58.24
66	56.877
67	51.549
68	51.921
69	52.664
70	51.177
71	51.673
72	51.177
73	48.079
74	48.823
75	45.601
76	45.353
77	45.353
78	43.247
79	43.371
80	40.273
81	39.405
82	38.042
83	38.91
84	40.644
85	34.449
86	34.696
87	33.581
88	32.466
89	34.077
90	35.564
91	34.449
92	33.705
93	30.979
94	29.74
95	31.351
96	31.103
97	28.996
98	27.261
99	28.748
100	28.625
101	28.625
102	25.651
103	23.296
104	24.04
105	23.792
106	23.792
107	19.95
108	23.544
109	21.809
110	21.314
111	19.579
112	22.924
113	20.198
114	21.437
115	17.72
116	17.348
117	17.844
118	13.631
119	11.772
120	11.4
121	12.887
122	12.887
123	12.887
124	14.994
125	12.02
126	14.87
127	7.931
128	12.515
129	4.337
130	6.196
131	4.833
132	5.452
133	5.576
134	6.444
135	4.337
136	3.222
137	2.974
138	3.965
139	3.098
140	2.726
141	3.594
142	3.098
143	3.346
144	5.452
145	1.611
146	0.248
147	0.743
148	2.974
149	0.743
150	3.098
151	0
152	0.248
153	0.124
154	5.081
155	0.124
156	6.196
157	4.585

## Sheet: Fig. 2f
Fig. 2f
130 μm		100 μm		70 μm
1/R	ω	1/R	ω	1/R	ω
0.5071	64.1117	0.508	74.797	0.488	78.5375
0.5251	62.9347	0.5222	77.5678	0.494	80.5512
0.5275	72.2126	0.5462	89.7568	0.5211	93.7738
0.5696	80.5512	0.5512	93.7759	0.5332	96.6608
0.5854	76.6212	0.5617	95.1969	0.5482	98.1719
0.5913	80.5512	0.5594	91.0574	0.541	101.339
0.5914	82.6707	0.5282	83.7733	0.5577	106.486
0.5941	82.6633	0.5773	96.6608	0.5655	112.193
0.6089	87.2635	0.5832	98.1719	0.5729	114.235
0.6148	92.3967	0.5971	104.717	0.5789	114.235
0.6308	92.3967	0.6032	108.319	0.5891	120.822
0.6251	83.7733	0.6056	112.193	0.5928	123.189
0.5512	75.574	0.606	110.225	0.5942	123.189
0.6412	89.7568	0.6208	108.319	0.6018	130.896
0.6531	93.7759	0.6163	116.351	0.6103	130.896
0.39868	32.3126	0.6471	116.351	0.6089	133.671
0.40209	33.5093	0.6368	123.189	0.6189	139.619
0.40445	37.6981	0.6551	123.189	0.6414	142.792
0.41472	34.5565	0.6581	130.896	0.6515	146.111
0.4261	43.2194	0.52035	73.4273	0.5141	89.7568
0.43949	41.1251	0.44115	56.6727	0.39269	38.2006
0.44507	47.5862	0.45228	61.1545	0.40071	43.4098
0.45845	43.1433	0.39463	40.8395	0.40522	50.264
0.47577	47.6185	0.46196	69.113	0.41957	51.6225
0.48467	52.3583	0.40292	51.0032	0.42701	63.5281
0.49569	56.3622	0.42186	46.8145	0.43417	57.8798
0.50849	56.547	0.46726	61.9324	0.43763	59.6885
0.51296	60.3168	0.4859	66.6965	0.45069	67.8564
0.52382	65.6723	0.50286	78.6871	0.46746	68.2154
0.5503	67.7666			0.4789	81.8401
0.56591	75.3961			0.48758	75.3961
0.57932	78.6741			0.49797	90.0563

## Sheet: Fig. 4d
Fig. 4d
t	Rotating speed
0	0
1	0
2	0
3	6.12
4	46.12
5	99.67
6	165.33
7	196.03
8	207.5
9	213.67
10	217.12
11	221
12	222.67
13	225.33
14	228.5
15	231.33
16	227.33
17	227.67
18	228.67
19	232.83
20	235.67
21	237.17
22	240.17
23	239.67
24	241.5
25	242.17
26	243.17
27	243.67
28	245.5
29	247.33
30	249
31	247.83
32	246.17
33	246.83
34	247.67
35	248.67
36	248
37	246.83
38	247.83
39	248.67
40	249.67
41	248.83
42	248.17
43	247.5
44	246.83
45	248.67
46	244.67
47	245.83
48	246.33
49	247.33
50	246.5
51	232.17
52	175.5
53	115.17
54	51.67
55	4.35
56	1.38
57	1.07
58	0.53
59	0
60	0

## Sheet: Fig. 4h
Fig. 4h
Time	Rotating speed
0	115.43
0.5	114.49
1	114.89
1.5	113.06
2	114.91
2.5	114.01
3	115.11
3.5	113.98
4	115.23
4.5	115.66
5	116.27
5.5	115.11
6	114.36
6.5	114.52
7	115.32
7.5	116.98
8	115
8.5	115.43
9	113.77
9.5	114.68
10	91.62
10.5	56.62
11	23.46
11.5	4.26
12	0
12.5	0
13	0
13.5	0
14	0
14.5	0
15	0
15.5	0
16	0
16.5	0
17	0
17.5	0
18	0
18.5	8.42
19	14.32
19.5	25.97
20	33.65
20.5	54.33
21	68.34
21.5	83.53
22	105.21
22.5	106.72
23	108.67
23.5	106.47
24	108.43
24.5	109.18
25	108.44
25.5	111.39
26	110.74
26.5	112.41
27	113.59
27.5	115.82
28	116.21
28.5	115.82
29	115.43
29.5	114.56
30	116.21
